# Supplementary material for: Micro-RNA Binding Site Polymorphisms in the WFS1 Gene Are Risk Factors of Diabetes Mellitus
Source: PLoS One. 2015 Oct 1;10(10):e0139519. doi: 10.1371/journal.pone.0139519 (PMC4591293; doi:10.1371/journal.pone.0139519)
Supplement: S1 Table — This file contains the required information about SNPs necessary for the analysis of “.ped” files. (INFO) [file pone.0139519.s001.info]

WFS6824720_123	6278647
WFS10010131_123	6292915
WFS13147655_123	6293474
WFS1801208_123	6302889
WFS1046320_123	6304344
WFS1046322_123	6304448
WFS9457_123	6304799
